# Supplementary material for: A global gas flaring black carbon emission rate dataset from 1994 to 2012
Source: Sci Data. 2016 Nov 22;3:160104. doi: 10.1038/sdata.2016.104 (PMC5127487; doi:10.1038/sdata.2016.104)
Supplement: Supplementary file 1 [file sdata2016104-isa1.zip]

Archive with 3 entries (3 files):
- i_Investigation.txt
- s_study_Huang.txt
- a_assay_Huang.txt
