# Supplementary material for: A global gas flaring black carbon emission rate dataset from 1994 to 2012
Source: Sci Data. 2016 Nov 22;3:160104. doi: 10.1038/sdata.2016.104 (PMC5127487; doi:10.1038/sdata.2016.104)
Supplement: Supplementary file 1 [file sdata2016104-isa1.zip › s_study_Huang.txt]

Source Name	Comment[source description]	Characteristics[geographical location]	Term Source REF	Term Accession Number	Characteristics[environment type]	Term Source REF	Term Accession Number	Protocol REF	Sample Name
Data Descriptor reference number 26-28	Composition data of associated gas from the Hassi R'Mel well, the largest wet gas field in Algeria	Algeria	GAZ	GAZ:00000563	particulate matter	ENVO	ENVO:01000060	Region-dependent gas flaring black carbon emission factors	Algeria
Data Descriptor reference number 30	Composition data of associated gas from 5 off-shore licensed blocks in the Republic of Angola (Zaire Province)	Angola	GAZ	GAZ:00001095	particulate matter	ENVO	ENVO:01000060	Region-dependent gas flaring black carbon emission factors	Angola
Data Descriptor reference number 50,51	Composition data of flare waste gases from La Plata Refinery and the industrial complex of Luján de Cuyo	Argentina	GAZ	GAZ:00002928	particulate matter	ENVO	ENVO:01000060	Region-dependent gas flaring black carbon emission factors	Argentina
Data Descriptor reference number 53	Composition data of 51 wet gas samples from the North West Shelf Basins	Australia	GAZ	GAZ:00000463	particulate matter	ENVO	ENVO:01000060	Region-dependent gas flaring black carbon emission factors	Australia
Data Descriptor reference number 53	Composition data of 18 wet gas samples from the Gippsland and Otway Basins	Australia	GAZ	GAZ:00000463	particulate matter	ENVO	ENVO:01000060	Region-dependent gas flaring black carbon emission factors	Australia
Data Descriptor reference number 58	Composition data of 4 gas hydrates samples collected in the South Caspian Sea	Azerbaijan	GAZ	GAZ:00004941	particulate matter	ENVO	ENVO:01000060	Region-dependent gas flaring black carbon emission factors	Azerbaijan
Data Descriptor reference number 54	Composition data of associated gas (lean and heavy) from the San Alberto field in Bolivia	Bolivia	GAZ	GAZ:00002511	particulate matter	ENVO	ENVO:01000060	Region-dependent gas flaring black carbon emission factors	Bolivia
Data Descriptor reference number 45	Composition data of associated gas from the Garoupa field, Campos Basin	Brazil	GAZ	GAZ:00002828	particulate matter	ENVO	ENVO:01000060	Region-dependent gas flaring black carbon emission factors	Brazil
Data Descriptor reference number 32	Composition data of natural gas reservoirs from the Ardjuna field in Indonesia	Brunei Darussalam	GAZ	GAZ:00003901	particulate matter	ENVO	ENVO:01000060	Region-dependent gas flaring black carbon emission factors	Brunei Darussalam
Data Descriptor reference number 23,24	Composition data of associated gas flared from Kwale oil-gas processing plant and the Nun River project in Nigeria	Cameroon	GAZ	GAZ:00001093	particulate matter	ENVO	ENVO:01000060	Region-dependent gas flaring black carbon emission factors	Cameroon
Data Descriptor reference number	Average value of 5614 solution gas samples from oil wells in Alberta	Canada	GAZ	GAZ:00002560	particulate matter	ENVO	ENVO:01000060	Region-dependent gas flaring black carbon emission factors	Canada
Data Descriptor reference number 23,24	Composition data of associated gas flared from Kwale oil-gas processing plant and the Nun River project in Nigeria	Chad	GAZ	GAZ:00000586	particulate matter	ENVO	ENVO:01000060	Region-dependent gas flaring black carbon emission factors	Chad
Data Descriptor reference number 50,51	Composition data of flare waste gases from La Plata Refinery and the industrial complex of Luján de Cuyo	Chile	GAZ	GAZ:00002825	particulate matter	ENVO	ENVO:01000060	Region-dependent gas flaring black carbon emission factors	Chile
Data Descriptor reference number 35	Composition data of associated gas from the Santai field in the Junggar Basin, values in the brackets are average values from 10 samples	China	GAZ	GAZ:00002845	particulate matter	ENVO	ENVO:01000060	Region-dependent gas flaring black carbon emission factors	China
Data Descriptor reference number 36	Composition data of raw natural gas from 5 fields in Tarim, China	China	GAZ	GAZ:00002845	particulate matter	ENVO	ENVO:01000060	Region-dependent gas flaring black carbon emission factors	China
Data Descriptor reference number 36	Composition data of raw natural gas from the Pearl River Mouth Basin, China	China	GAZ	GAZ:00002845	particulate matter	ENVO	ENVO:01000060	Region-dependent gas flaring black carbon emission factors	China
Data Descriptor reference number 37	Composition data of 22 associated gases samples from the Lengdong oilfield after air contamination correction from the Liaohe Basin, China	China	GAZ	GAZ:00002845	particulate matter	ENVO	ENVO:01000060	Region-dependent gas flaring black carbon emission factors	China
Data Descriptor reference number 26	Composition data of associated gas from the Maracalbo field in Venezuela	Colombia	GAZ	GAZ:00002929	particulate matter	ENVO	ENVO:01000060	Region-dependent gas flaring black carbon emission factors	Colombia
Data Descriptor reference number 60	Composition data of associated gas from the Jubilee Oil Field	Cote d'Ivoire	GAZ	GAZ:00000906	particulate matter	ENVO	ENVO:01000060	Region-dependent gas flaring black carbon emission factors	Cote d Ivoire
Data Descriptor reference number 30	Composition data of associated gas from 5 off-shore licensed blocks in the Republic of Angola (Zaire Province)	Democratic Republic of the Congo	GAZ	GAZ:00001086	particulate matter	ENVO	ENVO:01000060	Region-dependent gas flaring black carbon emission factors	Democratic Republic of the Congo
Data Descriptor reference number 50,51	Composition data of flare waste gases from La Plata Refinery and the industrial complex of Luján de Cuyo	Ecuador	GAZ	GAZ:00002912	particulate matter	ENVO	ENVO:01000060	Region-dependent gas flaring black carbon emission factors	Ecuador
Data Descriptor reference number 43	Composition data of 12 associated gas samples from Egyptian Obaiyed gas plant, the largest gas/condensate field in the North Western Desert of Egypt	Egypt	GAZ	GAZ:00003934	particulate matter	ENVO	ENVO:01000060	Region-dependent gas flaring black carbon emission factors	Egypt
Data Descriptor reference number 23,24	Composition data of associated gas flared from Kwale oil-gas processing plant and the Nun River project in Nigeria	Equatorial Guinea	GAZ	GAZ:00001091	particulate matter	ENVO	ENVO:01000060	Region-dependent gas flaring black carbon emission factors	Equatorial Guinea
Data Descriptor reference number 30	Composition data of associated gas from 5 off-shore licensed blocks in the Republic of Angola (Zaire Province)	Gabon	GAZ	GAZ:00001092	particulate matter	ENVO	ENVO:01000060	Region-dependent gas flaring black carbon emission factors	Gabon
Data Descriptor reference number 42	Composition data of natural gases from 14 fields in Denmark	Germany	GAZ	GAZ:00002646	particulate matter	ENVO	ENVO:01000060	Region-dependent gas flaring black carbon emission factors	Germany
Data Descriptor reference number 60	Composition data of associated gas from the Jubilee Oil Field	Ghana	GAZ	GAZ:00000908	particulate matter	ENVO	ENVO:01000060	Region-dependent gas flaring black carbon emission factors	Ghana
Data Descriptor reference number 47,48	Composition data of associated gas from the Hazira and Uran plants in India	India	GAZ	GAZ:00002839	particulate matter	ENVO	ENVO:01000060	Region-dependent gas flaring black carbon emission factors	India
Data Descriptor reference number 32	Composition data of natural gas reservoirs from the Ardjuna field in Indonesia	Indonesia	GAZ	GAZ:00003727	particulate matter	ENVO	ENVO:01000060	Region-dependent gas flaring black carbon emission factors	Indonesia
Data Descriptor reference number 25	Composition data of refinery flare gas before sweetening from the Asalouyeh gas processing plant in the south of Iran	Iran	GAZ	GAZ:00004474	particulate matter	ENVO	ENVO:01000060	Region-dependent gas flaring black carbon emission factors	Iran
Data Descriptor reference number 26,29	Composition data of associated gas and raw natural gas from the Kirkuk and Khurmala fields in Iraqi	Iraq	GAZ	GAZ:00004483	particulate matter	ENVO	ENVO:01000060	Region-dependent gas flaring black carbon emission factors	Iraq
Data Descriptor reference number 31	Composition data of average weighted gas composition evolved from the reservoir oil under 4-state separation from the Kashagan field in Kazakhstan	Kazakhstan	GAZ	GAZ:00004999	particulate matter	ENVO	ENVO:01000060	Region-dependent gas flaring black carbon emission factors	Kazakhstan
Data Descriptor reference number 42	Composition data of natural gases from 14 fields in Denmark	Kingdom of Denmark	GAZ	GAZ:00002635	particulate matter	ENVO	ENVO:01000060	Region-dependent gas flaring black carbon emission factors	Kingdom of Denmark
Data Descriptor reference number 26	Composition data of associated gas from the Frigg field in Norway	Kingdom of Norway	GAZ	GAZ:00002699	particulate matter	ENVO	ENVO:01000060	Region-dependent gas flaring black carbon emission factors	Kingdom of Norway
Data Descriptor reference number 42	Composition data of 105 natural gas samples at offshore Netherlands sites	Kingdom of the Netherlands	GAZ	GAZ:00001549	particulate matter	ENVO	ENVO:01000060	Region-dependent gas flaring black carbon emission factors	Kingdom of the Netherlands
Data Descriptor reference number 26	Composition data of associated gas from the Burgan field in Kuwait	Kuwait	GAZ	GAZ:00005285	particulate matter	ENVO	ENVO:01000060	Region-dependent gas flaring black carbon emission factors	Kuwait
Data Descriptor reference number 26-28	Composition data of associated gas from the Hassi R'Mel well, the largest wet gas field in Algeria	Libya	GAZ	GAZ:00000566	particulate matter	ENVO	ENVO:01000060	Region-dependent gas flaring black carbon emission factors	Libya
Data Descriptor reference number 32	Composition data of natural gas reservoirs from the Ardjuna field in Indonesia	Malaysia	GAZ	GAZ:00003902	particulate matter	ENVO	ENVO:01000060	Region-dependent gas flaring black carbon emission factors	Malaysia
Data Descriptor reference number 26-28	Composition data of associated gas from the Hassi R'Mel well, the largest wet gas field in Algeria	Mauritania	GAZ	GAZ:00000583	particulate matter	ENVO	ENVO:01000060	Region-dependent gas flaring black carbon emission factors	Mauritania
Data Descriptor reference number 38-40	Composition data messured during the Deepwater Horizon oil spill and from underwater "flare" in the Gulf of Mexico	Mexico	GAZ	GAZ:00002852	particulate matter	ENVO	ENVO:01000060	Region-dependent gas flaring black carbon emission factors	Mexico
Data Descriptor reference number 55	Composition data of natural gas from the Pattani basin, Gulf of Thailand	Myanmar	GAZ	GAZ:00006899	particulate matter	ENVO	ENVO:01000060	Region-dependent gas flaring black carbon emission factors	Myanmar
Data Descriptor reference number 26	Composition data of associated gas from the Kapumi gas field, New Zealand	New Zealand	GAZ	GAZ:00000469	particulate matter	ENVO	ENVO:01000060	Region-dependent gas flaring black carbon emission factors	New Zealand
Data Descriptor reference number 23,24	Composition data of associated gas flared from Kwale oil-gas processing plant and the Nun River project in Nigeria	Nigeria	GAZ	GAZ:00000912	particulate matter	ENVO	ENVO:01000060	Region-dependent gas flaring black carbon emission factors	Nigeria
Data Descriptor reference number 46	Composition data of associated gas of crude oil for the G1 well in UAE	Oman	GAZ	GAZ:00005283	particulate matter	ENVO	ENVO:01000060	Region-dependent gas flaring black carbon emission factors	Oman
Data Descriptor reference number 53	Composition data of 18 wet gas samples from the Gippsland and Otway Basins	Papua New Guinea	GAZ	GAZ:00003922	particulate matter	ENVO	ENVO:01000060	Region-dependent gas flaring black carbon emission factors	Papua New Guinea
Data Descriptor reference number 26	Composition data of associated gas from the Maracalbo field in Venezuela	Peru	GAZ	GAZ:00002932	particulate matter	ENVO	ENVO:01000060	Region-dependent gas flaring black carbon emission factors	Peru
Data Descriptor reference number 41	Compostion data of associated gas from the Al-Shaheen Oil Field in Qatar	Qatar	GAZ	GAZ:00005286	particulate matter	ENVO	ENVO:01000060	Region-dependent gas flaring black carbon emission factors	Qatar
Data Descriptor reference number 30	Composition data of associated gas from 5 off-shore licensed blocks in the Republic of Angola (Zaire Province)	Republic of Congo	GAZ	GAZ:00001088	particulate matter	ENVO	ENVO:01000060	Region-dependent gas flaring black carbon emission factors	Republic of Congo
Data Descriptor reference number 30	Composition data of associated gas from 5 off-shore licensed blocks in the Republic of Angola (Zaire Province)	Republic of South Africa	GAZ	GAZ:00001094	particulate matter	ENVO	ENVO:01000060	Region-dependent gas flaring black carbon emission factors	Republic of South Africa
Data Descriptor reference number 59	Composition data of associated gas from an unknown oil reservoir in Romania	Romania	GAZ	GAZ:00002951	particulate matter	ENVO	ENVO:01000060	Region-dependent gas flaring black carbon emission factors	Romania
Data Descriptor reference number 22	The ranges of associated gas composition are based on three-stage operations in typical Russian oil and gas fields	Russia	GAZ	GAZ:00002721	particulate matter	ENVO	ENVO:01000060	Region-dependent gas flaring black carbon emission factors	Russia
Data Descriptor reference number 32,33	Composition data of associated gas from the Abqaiq field and natural gas reservoirs from the Uthmaniyah field in Saudi Arabia	Saudi Arabia	GAZ	GAZ:00005279	particulate matter	ENVO	ENVO:01000060	Region-dependent gas flaring black carbon emission factors	Saudi Arabia
Data Descriptor reference number 56	Use composition data of soil sorbed gas associated with oil collected from Ogaden Basin. Values are recaluclated from C1/(C1 - C4), C1/C2, C1/C3, and C1/C4 ratios	Sudan	GAZ	GAZ:00000560	particulate matter	ENVO	ENVO:01000060	Region-dependent gas flaring black carbon emission factors	Sudan
Data Descriptor reference number 26,29	Composition data of associated gas and raw natural gas from the Kirkuk and Khurmala fields in Iraqi	Syria	GAZ	GAZ:00002474	particulate matter	ENVO	ENVO:01000060	Region-dependent gas flaring black carbon emission factors	Syria
Data Descriptor reference number 55	Composition data of natural gas from the Pattani basin, Gulf of Thailand	Thailand	GAZ	GAZ:00003744	particulate matter	ENVO	ENVO:01000060	Region-dependent gas flaring black carbon emission factors	Thailand
Data Descriptor reference number 32	Composition data of natural gas reservoirs from the Ardjuna field in Indonesia	The Philippines	GAZ	GAZ:00004525	particulate matter	ENVO	ENVO:01000060	Region-dependent gas flaring black carbon emission factors	The Philippines
Data Descriptor reference number 53	Composition data of 51 wet gas samples from the North West Shelf Basins	Timor-Leste	GAZ	GAZ:00006913	particulate matter	ENVO	ENVO:01000060	Region-dependent gas flaring black carbon emission factors	Timor-Leste
Data Descriptor reference number 57	Composition data of 13 natural gas samples collected in the Columbus Basin offshore Trinidad	Trinidad and Tobago	GAZ	GAZ:00003767	particulate matter	ENVO	ENVO:01000060	Region-dependent gas flaring black carbon emission factors	Trinidad and Tobago
Data Descriptor reference number 26-28	Composition data of associated gas from the Hassi R'Mel well, the largest wet gas field in Algeria	Tunisia	GAZ	GAZ:00000562	particulate matter	ENVO	ENVO:01000060	Region-dependent gas flaring black carbon emission factors	Tunisia
Data Descriptor reference number 31	Composition data of average weighted gas composition evolved from the reservoir oil under 4-state separation from the Kashagan field in Kazakhstan	Turkmenistan	GAZ	GAZ:00005018	particulate matter	ENVO	ENVO:01000060	Region-dependent gas flaring black carbon emission factors	Turkmenistan
Data Descriptor reference number 46	Composition data of associated gas of crude oil for the G1 well in UAE	United Arab Emirates	GAZ	GAZ:00005282	particulate matter	ENVO	ENVO:01000060	Region-dependent gas flaring black carbon emission factors	United Arab Emirates
Data Descriptor reference number 42	Composition data of natural gas from 13 offshore fields in the Southern North Sea	United Kingdom	GAZ	GAZ:00002637	particulate matter	ENVO	ENVO:01000060	Region-dependent gas flaring black carbon emission factors	United Kingdom
Data Descriptor reference number 42	Composition data of natural gas from one field over the Irish Sea	United Kingdom	GAZ	GAZ:00002637	particulate matter	ENVO	ENVO:01000060	Region-dependent gas flaring black carbon emission factors	United Kingdom
Data Descriptor reference number 34	Composition of gas hydrate-bound and associated core gas in Green Canyon, Northern Gulf of Mexico	United States of America	GAZ	GAZ:00002459	particulate matter	ENVO	ENVO:01000060	Region-dependent gas flaring black carbon emission factors	United States of America
Data Descriptor reference number 15, 16	Flight measurments of multiple flares over the Bakken oil-producing region of North Dakota using SP2 and PSAP	United States of America	GAZ	GAZ:00002459	particulate matter	ENVO	ENVO:01000060	Region-dependent gas flaring black carbon emission factors	United States of America
Data Descriptor reference number 44	Composition data of native gas from the Surgil field in Uzbekistan	Uzbekistan	GAZ	GAZ:00004979	particulate matter	ENVO	ENVO:01000060	Region-dependent gas flaring black carbon emission factors	Uzbekistan
Data Descriptor reference number 26	Composition data of associated gas from the Maracalbo field in Venezuela	Venezuela	GAZ	GAZ:00002931	particulate matter	ENVO	ENVO:01000060	Region-dependent gas flaring black carbon emission factors	Venezuela
Data Descriptor reference number 52	Composition data of natural gas samples collected from the Ledong field in the South China Sea; 20 samples are used by excluding extremly high CO2 samples	Viet Nam	GAZ	GAZ:00003756	particulate matter	ENVO	ENVO:01000060	Region-dependent gas flaring black carbon emission factors	Viet Nam
Data Descriptor reference number 49	Composition data of cap gas from a major Middle East field	Yemen	GAZ	GAZ:00005284	particulate matter	ENVO	ENVO:01000060	Region-dependent gas flaring black carbon emission factors	Yemen
