# Supplementary material for: A global gas flaring black carbon emission rate dataset from 1994 to 2012
Source: Sci Data. 2016 Nov 22;3:160104. doi: 10.1038/sdata.2016.104 (PMC5127487; doi:10.1038/sdata.2016.104)
Supplement: Supplementary file 1 [file sdata2016104-isa1.zip › a_assay_Huang.txt]

Sample Name	Protocol REF	Assay Name	Raw Data File	Comment[Data Repository]	Comment[Data Record Accession]	Comment[Data Record URI]	Protocol REF	Derived Data File	Comment[Data Repository]	Comment[Data Record Accession]	Comment[Data Record URI]
Algeria	Spatial distribution of gas flaring BC emission rates	Algeria	flare_BC_emis_1994-2012.tar.gz	figshare	doi:10.6084/m9.figshare.c.3269243	https://dx.doi.org/10.6084/m9.figshare.c.3269243	Spatial distribution of gas flaring BC emission rates	Flare composition and EF_v2016Oct.xls	figshare	doi:10.6084/m9.figshare.c.3269243	https://dx.doi.org/10.6084/m9.figshare.c.3269243
Angola	Spatial distribution of gas flaring BC emission rates	Angola	flare_BC_emis_1994-2012.tar.gz	figshare	doi:10.6084/m9.figshare.c.3269243	https://dx.doi.org/10.6084/m9.figshare.c.3269243	Spatial distribution of gas flaring BC emission rates	Flare composition and EF_v2016Oct.xls	figshare	doi:10.6084/m9.figshare.c.3269243	https://dx.doi.org/10.6084/m9.figshare.c.3269243
Argentina	Spatial distribution of gas flaring BC emission rates	Argentina	flare_BC_emis_1994-2012.tar.gz	figshare	doi:10.6084/m9.figshare.c.3269243	https://dx.doi.org/10.6084/m9.figshare.c.3269243	Spatial distribution of gas flaring BC emission rates	Flare composition and EF_v2016Oct.xls	figshare	doi:10.6084/m9.figshare.c.3269243	https://dx.doi.org/10.6084/m9.figshare.c.3269243
Australia	Spatial distribution of gas flaring BC emission rates	Australia	flare_BC_emis_1994-2012.tar.gz	figshare	doi:10.6084/m9.figshare.c.3269243	https://dx.doi.org/10.6084/m9.figshare.c.3269243	Spatial distribution of gas flaring BC emission rates	Flare composition and EF_v2016Oct.xls	figshare	doi:10.6084/m9.figshare.c.3269243	https://dx.doi.org/10.6084/m9.figshare.c.3269243
Azerbaijan	Spatial distribution of gas flaring BC emission rates	Azerbaijan	flare_BC_emis_1994-2012.tar.gz	figshare	doi:10.6084/m9.figshare.c.3269243	https://dx.doi.org/10.6084/m9.figshare.c.3269243	Spatial distribution of gas flaring BC emission rates	Flare composition and EF_v2016Oct.xls	figshare	doi:10.6084/m9.figshare.c.3269243	https://dx.doi.org/10.6084/m9.figshare.c.3269243
Bolivia	Spatial distribution of gas flaring BC emission rates	Bolivia	flare_BC_emis_1994-2012.tar.gz	figshare	doi:10.6084/m9.figshare.c.3269243	https://dx.doi.org/10.6084/m9.figshare.c.3269243	Spatial distribution of gas flaring BC emission rates	Flare composition and EF_v2016Oct.xls	figshare	doi:10.6084/m9.figshare.c.3269243	https://dx.doi.org/10.6084/m9.figshare.c.3269243
Brazil	Spatial distribution of gas flaring BC emission rates	Brazil	flare_BC_emis_1994-2012.tar.gz	figshare	doi:10.6084/m9.figshare.c.3269243	https://dx.doi.org/10.6084/m9.figshare.c.3269243	Spatial distribution of gas flaring BC emission rates	Flare composition and EF_v2016Oct.xls	figshare	doi:10.6084/m9.figshare.c.3269243	https://dx.doi.org/10.6084/m9.figshare.c.3269243
Brunei Darussalam	Spatial distribution of gas flaring BC emission rates	Brunei Darussalam	flare_BC_emis_1994-2012.tar.gz	figshare	doi:10.6084/m9.figshare.c.3269243	https://dx.doi.org/10.6084/m9.figshare.c.3269243	Spatial distribution of gas flaring BC emission rates	Flare composition and EF_v2016Oct.xls	figshare	doi:10.6084/m9.figshare.c.3269243	https://dx.doi.org/10.6084/m9.figshare.c.3269243
Cameroon	Spatial distribution of gas flaring BC emission rates	Cameroon	flare_BC_emis_1994-2012.tar.gz	figshare	doi:10.6084/m9.figshare.c.3269243	https://dx.doi.org/10.6084/m9.figshare.c.3269243	Spatial distribution of gas flaring BC emission rates	Flare composition and EF_v2016Oct.xls	figshare	doi:10.6084/m9.figshare.c.3269243	https://dx.doi.org/10.6084/m9.figshare.c.3269243
Canada	Spatial distribution of gas flaring BC emission rates	Canada	flare_BC_emis_1994-2012.tar.gz	figshare	doi:10.6084/m9.figshare.c.3269243	https://dx.doi.org/10.6084/m9.figshare.c.3269243	Spatial distribution of gas flaring BC emission rates	Flare composition and EF_v2016Oct.xls	figshare	doi:10.6084/m9.figshare.c.3269243	https://dx.doi.org/10.6084/m9.figshare.c.3269243
Chad	Spatial distribution of gas flaring BC emission rates	Chad	flare_BC_emis_1994-2012.tar.gz	figshare	doi:10.6084/m9.figshare.c.3269243	https://dx.doi.org/10.6084/m9.figshare.c.3269243	Spatial distribution of gas flaring BC emission rates	Flare composition and EF_v2016Oct.xls	figshare	doi:10.6084/m9.figshare.c.3269243	https://dx.doi.org/10.6084/m9.figshare.c.3269243
Chile	Spatial distribution of gas flaring BC emission rates	Chile	flare_BC_emis_1994-2012.tar.gz	figshare	doi:10.6084/m9.figshare.c.3269243	https://dx.doi.org/10.6084/m9.figshare.c.3269243	Spatial distribution of gas flaring BC emission rates	Flare composition and EF_v2016Oct.xls	figshare	doi:10.6084/m9.figshare.c.3269243	https://dx.doi.org/10.6084/m9.figshare.c.3269243
China	Spatial distribution of gas flaring BC emission rates	China	flare_BC_emis_1994-2012.tar.gz	figshare	doi:10.6084/m9.figshare.c.3269243	https://dx.doi.org/10.6084/m9.figshare.c.3269243	Spatial distribution of gas flaring BC emission rates	Flare composition and EF_v2016Oct.xls	figshare	doi:10.6084/m9.figshare.c.3269243	https://dx.doi.org/10.6084/m9.figshare.c.3269243
Colombia	Spatial distribution of gas flaring BC emission rates	Colombia	flare_BC_emis_1994-2012.tar.gz	figshare	doi:10.6084/m9.figshare.c.3269243	https://dx.doi.org/10.6084/m9.figshare.c.3269243	Spatial distribution of gas flaring BC emission rates	Flare composition and EF_v2016Oct.xls	figshare	doi:10.6084/m9.figshare.c.3269243	https://dx.doi.org/10.6084/m9.figshare.c.3269243
Cote d Ivoire	Spatial distribution of gas flaring BC emission rates	Cote d Ivoire	flare_BC_emis_1994-2012.tar.gz	figshare	doi:10.6084/m9.figshare.c.3269243	https://dx.doi.org/10.6084/m9.figshare.c.3269243	Spatial distribution of gas flaring BC emission rates	Flare composition and EF_v2016Oct.xls	figshare	doi:10.6084/m9.figshare.c.3269243	https://dx.doi.org/10.6084/m9.figshare.c.3269243
Democratic Republic of the Congo	Spatial distribution of gas flaring BC emission rates	Democratic Republic of the Congo	flare_BC_emis_1994-2012.tar.gz	figshare	doi:10.6084/m9.figshare.c.3269243	https://dx.doi.org/10.6084/m9.figshare.c.3269243	Spatial distribution of gas flaring BC emission rates	Flare composition and EF_v2016Oct.xls	figshare	doi:10.6084/m9.figshare.c.3269243	https://dx.doi.org/10.6084/m9.figshare.c.3269243
Ecuador	Spatial distribution of gas flaring BC emission rates	Ecuador	flare_BC_emis_1994-2012.tar.gz	figshare	doi:10.6084/m9.figshare.c.3269243	https://dx.doi.org/10.6084/m9.figshare.c.3269243	Spatial distribution of gas flaring BC emission rates	Flare composition and EF_v2016Oct.xls	figshare	doi:10.6084/m9.figshare.c.3269243	https://dx.doi.org/10.6084/m9.figshare.c.3269243
Egypt	Spatial distribution of gas flaring BC emission rates	Egypt	flare_BC_emis_1994-2012.tar.gz	figshare	doi:10.6084/m9.figshare.c.3269243	https://dx.doi.org/10.6084/m9.figshare.c.3269243	Spatial distribution of gas flaring BC emission rates	Flare composition and EF_v2016Oct.xls	figshare	doi:10.6084/m9.figshare.c.3269243	https://dx.doi.org/10.6084/m9.figshare.c.3269243
Equatorial Guinea	Spatial distribution of gas flaring BC emission rates	Equatorial Guinea	flare_BC_emis_1994-2012.tar.gz	figshare	doi:10.6084/m9.figshare.c.3269243	https://dx.doi.org/10.6084/m9.figshare.c.3269243	Spatial distribution of gas flaring BC emission rates	Flare composition and EF_v2016Oct.xls	figshare	doi:10.6084/m9.figshare.c.3269243	https://dx.doi.org/10.6084/m9.figshare.c.3269243
Gabon	Spatial distribution of gas flaring BC emission rates	Gabon	flare_BC_emis_1994-2012.tar.gz	figshare	doi:10.6084/m9.figshare.c.3269243	https://dx.doi.org/10.6084/m9.figshare.c.3269243	Spatial distribution of gas flaring BC emission rates	Flare composition and EF_v2016Oct.xls	figshare	doi:10.6084/m9.figshare.c.3269243	https://dx.doi.org/10.6084/m9.figshare.c.3269243
Germany	Spatial distribution of gas flaring BC emission rates	Germany	flare_BC_emis_1994-2012.tar.gz	figshare	doi:10.6084/m9.figshare.c.3269243	https://dx.doi.org/10.6084/m9.figshare.c.3269243	Spatial distribution of gas flaring BC emission rates	Flare composition and EF_v2016Oct.xls	figshare	doi:10.6084/m9.figshare.c.3269243	https://dx.doi.org/10.6084/m9.figshare.c.3269243
Ghana	Spatial distribution of gas flaring BC emission rates	Ghana	flare_BC_emis_1994-2012.tar.gz	figshare	doi:10.6084/m9.figshare.c.3269243	https://dx.doi.org/10.6084/m9.figshare.c.3269243	Spatial distribution of gas flaring BC emission rates	Flare composition and EF_v2016Oct.xls	figshare	doi:10.6084/m9.figshare.c.3269243	https://dx.doi.org/10.6084/m9.figshare.c.3269243
India	Spatial distribution of gas flaring BC emission rates	India	flare_BC_emis_1994-2012.tar.gz	figshare	doi:10.6084/m9.figshare.c.3269243	https://dx.doi.org/10.6084/m9.figshare.c.3269243	Spatial distribution of gas flaring BC emission rates	Flare composition and EF_v2016Oct.xls	figshare	doi:10.6084/m9.figshare.c.3269243	https://dx.doi.org/10.6084/m9.figshare.c.3269243
Indonesia	Spatial distribution of gas flaring BC emission rates	Indonesia	flare_BC_emis_1994-2012.tar.gz	figshare	doi:10.6084/m9.figshare.c.3269243	https://dx.doi.org/10.6084/m9.figshare.c.3269243	Spatial distribution of gas flaring BC emission rates	Flare composition and EF_v2016Oct.xls	figshare	doi:10.6084/m9.figshare.c.3269243	https://dx.doi.org/10.6084/m9.figshare.c.3269243
Iran	Spatial distribution of gas flaring BC emission rates	Iran	flare_BC_emis_1994-2012.tar.gz	figshare	doi:10.6084/m9.figshare.c.3269243	https://dx.doi.org/10.6084/m9.figshare.c.3269243	Spatial distribution of gas flaring BC emission rates	Flare composition and EF_v2016Oct.xls	figshare	doi:10.6084/m9.figshare.c.3269243	https://dx.doi.org/10.6084/m9.figshare.c.3269243
Iraq	Spatial distribution of gas flaring BC emission rates	Iraq	flare_BC_emis_1994-2012.tar.gz	figshare	doi:10.6084/m9.figshare.c.3269243	https://dx.doi.org/10.6084/m9.figshare.c.3269243	Spatial distribution of gas flaring BC emission rates	Flare composition and EF_v2016Oct.xls	figshare	doi:10.6084/m9.figshare.c.3269243	https://dx.doi.org/10.6084/m9.figshare.c.3269243
Kazakhstan	Spatial distribution of gas flaring BC emission rates	Kazakhstan	flare_BC_emis_1994-2012.tar.gz	figshare	doi:10.6084/m9.figshare.c.3269243	https://dx.doi.org/10.6084/m9.figshare.c.3269243	Spatial distribution of gas flaring BC emission rates	Flare composition and EF_v2016Oct.xls	figshare	doi:10.6084/m9.figshare.c.3269243	https://dx.doi.org/10.6084/m9.figshare.c.3269243
Kingdom of Denmark	Spatial distribution of gas flaring BC emission rates	Kingdom of Denmark	flare_BC_emis_1994-2012.tar.gz	figshare	doi:10.6084/m9.figshare.c.3269243	https://dx.doi.org/10.6084/m9.figshare.c.3269243	Spatial distribution of gas flaring BC emission rates	Flare composition and EF_v2016Oct.xls	figshare	doi:10.6084/m9.figshare.c.3269243	https://dx.doi.org/10.6084/m9.figshare.c.3269243
Kingdom of Norway	Spatial distribution of gas flaring BC emission rates	Kingdom of Norway	flare_BC_emis_1994-2012.tar.gz	figshare	doi:10.6084/m9.figshare.c.3269243	https://dx.doi.org/10.6084/m9.figshare.c.3269243	Spatial distribution of gas flaring BC emission rates	Flare composition and EF_v2016Oct.xls	figshare	doi:10.6084/m9.figshare.c.3269243	https://dx.doi.org/10.6084/m9.figshare.c.3269243
Kingdom of the Netherlands	Spatial distribution of gas flaring BC emission rates	Kingdom of the Netherlands	flare_BC_emis_1994-2012.tar.gz	figshare	doi:10.6084/m9.figshare.c.3269243	https://dx.doi.org/10.6084/m9.figshare.c.3269243	Spatial distribution of gas flaring BC emission rates	Flare composition and EF_v2016Oct.xls	figshare	doi:10.6084/m9.figshare.c.3269243	https://dx.doi.org/10.6084/m9.figshare.c.3269243
Kuwait	Spatial distribution of gas flaring BC emission rates	Kuwait	flare_BC_emis_1994-2012.tar.gz	figshare	doi:10.6084/m9.figshare.c.3269243	https://dx.doi.org/10.6084/m9.figshare.c.3269243	Spatial distribution of gas flaring BC emission rates	Flare composition and EF_v2016Oct.xls	figshare	doi:10.6084/m9.figshare.c.3269243	https://dx.doi.org/10.6084/m9.figshare.c.3269243
Libya	Spatial distribution of gas flaring BC emission rates	Libya	flare_BC_emis_1994-2012.tar.gz	figshare	doi:10.6084/m9.figshare.c.3269243	https://dx.doi.org/10.6084/m9.figshare.c.3269243	Spatial distribution of gas flaring BC emission rates	Flare composition and EF_v2016Oct.xls	figshare	doi:10.6084/m9.figshare.c.3269243	https://dx.doi.org/10.6084/m9.figshare.c.3269243
Malaysia	Spatial distribution of gas flaring BC emission rates	Malaysia	flare_BC_emis_1994-2012.tar.gz	figshare	doi:10.6084/m9.figshare.c.3269243	https://dx.doi.org/10.6084/m9.figshare.c.3269243	Spatial distribution of gas flaring BC emission rates	Flare composition and EF_v2016Oct.xls	figshare	doi:10.6084/m9.figshare.c.3269243	https://dx.doi.org/10.6084/m9.figshare.c.3269243
Mauritania	Spatial distribution of gas flaring BC emission rates	Mauritania	flare_BC_emis_1994-2012.tar.gz	figshare	doi:10.6084/m9.figshare.c.3269243	https://dx.doi.org/10.6084/m9.figshare.c.3269243	Spatial distribution of gas flaring BC emission rates	Flare composition and EF_v2016Oct.xls	figshare	doi:10.6084/m9.figshare.c.3269243	https://dx.doi.org/10.6084/m9.figshare.c.3269243
Mexico	Spatial distribution of gas flaring BC emission rates	Mexico	flare_BC_emis_1994-2012.tar.gz	figshare	doi:10.6084/m9.figshare.c.3269243	https://dx.doi.org/10.6084/m9.figshare.c.3269243	Spatial distribution of gas flaring BC emission rates	Flare composition and EF_v2016Oct.xls	figshare	doi:10.6084/m9.figshare.c.3269243	https://dx.doi.org/10.6084/m9.figshare.c.3269243
Myanmar	Spatial distribution of gas flaring BC emission rates	Myanmar	flare_BC_emis_1994-2012.tar.gz	figshare	doi:10.6084/m9.figshare.c.3269243	https://dx.doi.org/10.6084/m9.figshare.c.3269243	Spatial distribution of gas flaring BC emission rates	Flare composition and EF_v2016Oct.xls	figshare	doi:10.6084/m9.figshare.c.3269243	https://dx.doi.org/10.6084/m9.figshare.c.3269243
New Zealand	Spatial distribution of gas flaring BC emission rates	New Zealand	flare_BC_emis_1994-2012.tar.gz	figshare	doi:10.6084/m9.figshare.c.3269243	https://dx.doi.org/10.6084/m9.figshare.c.3269243	Spatial distribution of gas flaring BC emission rates	Flare composition and EF_v2016Oct.xls	figshare	doi:10.6084/m9.figshare.c.3269243	https://dx.doi.org/10.6084/m9.figshare.c.3269243
Nigeria	Spatial distribution of gas flaring BC emission rates	Nigeria	flare_BC_emis_1994-2012.tar.gz	figshare	doi:10.6084/m9.figshare.c.3269243	https://dx.doi.org/10.6084/m9.figshare.c.3269243	Spatial distribution of gas flaring BC emission rates	Flare composition and EF_v2016Oct.xls	figshare	doi:10.6084/m9.figshare.c.3269243	https://dx.doi.org/10.6084/m9.figshare.c.3269243
Oman	Spatial distribution of gas flaring BC emission rates	Oman	flare_BC_emis_1994-2012.tar.gz	figshare	doi:10.6084/m9.figshare.c.3269243	https://dx.doi.org/10.6084/m9.figshare.c.3269243	Spatial distribution of gas flaring BC emission rates	Flare composition and EF_v2016Oct.xls	figshare	doi:10.6084/m9.figshare.c.3269243	https://dx.doi.org/10.6084/m9.figshare.c.3269243
Papua New Guinea	Spatial distribution of gas flaring BC emission rates	Papua New Guinea	flare_BC_emis_1994-2012.tar.gz	figshare	doi:10.6084/m9.figshare.c.3269243	https://dx.doi.org/10.6084/m9.figshare.c.3269243	Spatial distribution of gas flaring BC emission rates	Flare composition and EF_v2016Oct.xls	figshare	doi:10.6084/m9.figshare.c.3269243	https://dx.doi.org/10.6084/m9.figshare.c.3269243
Peru	Spatial distribution of gas flaring BC emission rates	Peru	flare_BC_emis_1994-2012.tar.gz	figshare	doi:10.6084/m9.figshare.c.3269243	https://dx.doi.org/10.6084/m9.figshare.c.3269243	Spatial distribution of gas flaring BC emission rates	Flare composition and EF_v2016Oct.xls	figshare	doi:10.6084/m9.figshare.c.3269243	https://dx.doi.org/10.6084/m9.figshare.c.3269243
Qatar	Spatial distribution of gas flaring BC emission rates	Qatar	flare_BC_emis_1994-2012.tar.gz	figshare	doi:10.6084/m9.figshare.c.3269243	https://dx.doi.org/10.6084/m9.figshare.c.3269243	Spatial distribution of gas flaring BC emission rates	Flare composition and EF_v2016Oct.xls	figshare	doi:10.6084/m9.figshare.c.3269243	https://dx.doi.org/10.6084/m9.figshare.c.3269243
Republic of Congo	Spatial distribution of gas flaring BC emission rates	Republic of Congo	flare_BC_emis_1994-2012.tar.gz	figshare	doi:10.6084/m9.figshare.c.3269243	https://dx.doi.org/10.6084/m9.figshare.c.3269243	Spatial distribution of gas flaring BC emission rates	Flare composition and EF_v2016Oct.xls	figshare	doi:10.6084/m9.figshare.c.3269243	https://dx.doi.org/10.6084/m9.figshare.c.3269243
Republic of South Africa	Spatial distribution of gas flaring BC emission rates	Republic of South Africa	flare_BC_emis_1994-2012.tar.gz	figshare	doi:10.6084/m9.figshare.c.3269243	https://dx.doi.org/10.6084/m9.figshare.c.3269243	Spatial distribution of gas flaring BC emission rates	Flare composition and EF_v2016Oct.xls	figshare	doi:10.6084/m9.figshare.c.3269243	https://dx.doi.org/10.6084/m9.figshare.c.3269243
Romania	Spatial distribution of gas flaring BC emission rates	Romania	flare_BC_emis_1994-2012.tar.gz	figshare	doi:10.6084/m9.figshare.c.3269243	https://dx.doi.org/10.6084/m9.figshare.c.3269243	Spatial distribution of gas flaring BC emission rates	Flare composition and EF_v2016Oct.xls	figshare	doi:10.6084/m9.figshare.c.3269243	https://dx.doi.org/10.6084/m9.figshare.c.3269243
Russia	Spatial distribution of gas flaring BC emission rates	Russia	flare_BC_emis_1994-2012.tar.gz	figshare	doi:10.6084/m9.figshare.c.3269243	https://dx.doi.org/10.6084/m9.figshare.c.3269243	Spatial distribution of gas flaring BC emission rates	Flare composition and EF_v2016Oct.xls	figshare	doi:10.6084/m9.figshare.c.3269243	https://dx.doi.org/10.6084/m9.figshare.c.3269243
Saudi Arabia	Spatial distribution of gas flaring BC emission rates	Saudi Arabia	flare_BC_emis_1994-2012.tar.gz	figshare	doi:10.6084/m9.figshare.c.3269243	https://dx.doi.org/10.6084/m9.figshare.c.3269243	Spatial distribution of gas flaring BC emission rates	Flare composition and EF_v2016Oct.xls	figshare	doi:10.6084/m9.figshare.c.3269243	https://dx.doi.org/10.6084/m9.figshare.c.3269243
Sudan	Spatial distribution of gas flaring BC emission rates	Sudan	flare_BC_emis_1994-2012.tar.gz	figshare	doi:10.6084/m9.figshare.c.3269243	https://dx.doi.org/10.6084/m9.figshare.c.3269243	Spatial distribution of gas flaring BC emission rates	Flare composition and EF_v2016Oct.xls	figshare	doi:10.6084/m9.figshare.c.3269243	https://dx.doi.org/10.6084/m9.figshare.c.3269243
Syria	Spatial distribution of gas flaring BC emission rates	Syria	flare_BC_emis_1994-2012.tar.gz	figshare	doi:10.6084/m9.figshare.c.3269243	https://dx.doi.org/10.6084/m9.figshare.c.3269243	Spatial distribution of gas flaring BC emission rates	Flare composition and EF_v2016Oct.xls	figshare	doi:10.6084/m9.figshare.c.3269243	https://dx.doi.org/10.6084/m9.figshare.c.3269243
Thailand	Spatial distribution of gas flaring BC emission rates	Thailand	flare_BC_emis_1994-2012.tar.gz	figshare	doi:10.6084/m9.figshare.c.3269243	https://dx.doi.org/10.6084/m9.figshare.c.3269243	Spatial distribution of gas flaring BC emission rates	Flare composition and EF_v2016Oct.xls	figshare	doi:10.6084/m9.figshare.c.3269243	https://dx.doi.org/10.6084/m9.figshare.c.3269243
The Philippines	Spatial distribution of gas flaring BC emission rates	The Philippines	flare_BC_emis_1994-2012.tar.gz	figshare	doi:10.6084/m9.figshare.c.3269243	https://dx.doi.org/10.6084/m9.figshare.c.3269243	Spatial distribution of gas flaring BC emission rates	Flare composition and EF_v2016Oct.xls	figshare	doi:10.6084/m9.figshare.c.3269243	https://dx.doi.org/10.6084/m9.figshare.c.3269243
Timor-Leste	Spatial distribution of gas flaring BC emission rates	Timor-Leste	flare_BC_emis_1994-2012.tar.gz	figshare	doi:10.6084/m9.figshare.c.3269243	https://dx.doi.org/10.6084/m9.figshare.c.3269243	Spatial distribution of gas flaring BC emission rates	Flare composition and EF_v2016Oct.xls	figshare	doi:10.6084/m9.figshare.c.3269243	https://dx.doi.org/10.6084/m9.figshare.c.3269243
Trinidad and Tobago	Spatial distribution of gas flaring BC emission rates	Trinidad and Tobago	flare_BC_emis_1994-2012.tar.gz	figshare	doi:10.6084/m9.figshare.c.3269243	https://dx.doi.org/10.6084/m9.figshare.c.3269243	Spatial distribution of gas flaring BC emission rates	Flare composition and EF_v2016Oct.xls	figshare	doi:10.6084/m9.figshare.c.3269243	https://dx.doi.org/10.6084/m9.figshare.c.3269243
Tunisia	Spatial distribution of gas flaring BC emission rates	Tunisia	flare_BC_emis_1994-2012.tar.gz	figshare	doi:10.6084/m9.figshare.c.3269243	https://dx.doi.org/10.6084/m9.figshare.c.3269243	Spatial distribution of gas flaring BC emission rates	Flare composition and EF_v2016Oct.xls	figshare	doi:10.6084/m9.figshare.c.3269243	https://dx.doi.org/10.6084/m9.figshare.c.3269243
Turkmenistan	Spatial distribution of gas flaring BC emission rates	Turkmenistan	flare_BC_emis_1994-2012.tar.gz	figshare	doi:10.6084/m9.figshare.c.3269243	https://dx.doi.org/10.6084/m9.figshare.c.3269243	Spatial distribution of gas flaring BC emission rates	Flare composition and EF_v2016Oct.xls	figshare	doi:10.6084/m9.figshare.c.3269243	https://dx.doi.org/10.6084/m9.figshare.c.3269243
United Arab Emirates	Spatial distribution of gas flaring BC emission rates	United Arab Emirates	flare_BC_emis_1994-2012.tar.gz	figshare	doi:10.6084/m9.figshare.c.3269243	https://dx.doi.org/10.6084/m9.figshare.c.3269243	Spatial distribution of gas flaring BC emission rates	Flare composition and EF_v2016Oct.xls	figshare	doi:10.6084/m9.figshare.c.3269243	https://dx.doi.org/10.6084/m9.figshare.c.3269243
United Kingdom	Spatial distribution of gas flaring BC emission rates	United Kingdom	flare_BC_emis_1994-2012.tar.gz	figshare	doi:10.6084/m9.figshare.c.3269243	https://dx.doi.org/10.6084/m9.figshare.c.3269243	Spatial distribution of gas flaring BC emission rates	Flare composition and EF_v2016Oct.xls	figshare	doi:10.6084/m9.figshare.c.3269243	https://dx.doi.org/10.6084/m9.figshare.c.3269243
United States of America	Spatial distribution of gas flaring BC emission rates	United States of America	flare_BC_emis_1994-2012.tar.gz	figshare	doi:10.6084/m9.figshare.c.3269243	https://dx.doi.org/10.6084/m9.figshare.c.3269243	Spatial distribution of gas flaring BC emission rates	Flare composition and EF_v2016Oct.xls	figshare	doi:10.6084/m9.figshare.c.3269243	https://dx.doi.org/10.6084/m9.figshare.c.3269243
Uzbekistan	Spatial distribution of gas flaring BC emission rates	Uzbekistan	flare_BC_emis_1994-2012.tar.gz	figshare	doi:10.6084/m9.figshare.c.3269243	https://dx.doi.org/10.6084/m9.figshare.c.3269243	Spatial distribution of gas flaring BC emission rates	Flare composition and EF_v2016Oct.xls	figshare	doi:10.6084/m9.figshare.c.3269243	https://dx.doi.org/10.6084/m9.figshare.c.3269243
Venezuela	Spatial distribution of gas flaring BC emission rates	Venezuela	flare_BC_emis_1994-2012.tar.gz	figshare	doi:10.6084/m9.figshare.c.3269243	https://dx.doi.org/10.6084/m9.figshare.c.3269243	Spatial distribution of gas flaring BC emission rates	Flare composition and EF_v2016Oct.xls	figshare	doi:10.6084/m9.figshare.c.3269243	https://dx.doi.org/10.6084/m9.figshare.c.3269243
Viet Nam	Spatial distribution of gas flaring BC emission rates	Viet Nam	flare_BC_emis_1994-2012.tar.gz	figshare	doi:10.6084/m9.figshare.c.3269243	https://dx.doi.org/10.6084/m9.figshare.c.3269243	Spatial distribution of gas flaring BC emission rates	Flare composition and EF_v2016Oct.xls	figshare	doi:10.6084/m9.figshare.c.3269243	https://dx.doi.org/10.6084/m9.figshare.c.3269243
Yemen	Spatial distribution of gas flaring BC emission rates	Yemen	flare_BC_emis_1994-2012.tar.gz	figshare	doi:10.6084/m9.figshare.c.3269243	https://dx.doi.org/10.6084/m9.figshare.c.3269243	Spatial distribution of gas flaring BC emission rates	Flare composition and EF_v2016Oct.xls	figshare	doi:10.6084/m9.figshare.c.3269243	https://dx.doi.org/10.6084/m9.figshare.c.3269243
